# Supplementary material for: Treponema pallidum subsp. pallidum strains DAL-1 and Philadelphia 1 differ in generation times in vitro as well as during experimental rabbit infection
Source: PLoS One. 2024 May 24;19(5):e0304033. doi: 10.1371/journal.pone.0304033 (PMC11125495; doi:10.1371/journal.pone.0304033)
Supplement: S1 Table — (XLSX) [file pone.0304033.s001.xlsx]

## Sheet: List1
	Longitudinal propagation of TPA strains
	TPA strain	Rabbit	Testis	Inoculum (TP per testis)	Days of cultivation	RPR test *								Day of symptoms onset	Yield (TP per testis)
						Day 8	Day 9	Day 13	Day 14	Day 15	Day 18	Day 20	Day 21
	DAL-1	#56	Right	7.46×106	15		1:4			1:64				7	0.85×106
			Left												0.70×106
		#57	Left	7.46×106	15		1:4			1:64				5	70.0×106
		#59	Left	8.50×106	15	not tested								8	34.0×106
		#71	Right	25.5×106	22			1:2				1:16		13	0
			Left												128×106
		#74	Right	6.38×106	14			1:64						12	255×106
			Left												425×106
		#109	Right	2.55×106	14	not tested								11	25.5×106
			Left												255.0×106
		#112	Right	0.51×106	14	not tested								8	0.425×106
			Left												1.70×106
	Philadelphia 1	#101	Right	6.38×106	18						1:16			15	4.25×106
			Left												0
		#104	Right	0.213×106	23								negative	21	0.170×106
			Left												0.425×106
		#108	Right	2.34×106	21	undiluted			1:2				1:4	no symptoms	0.0283×106
			Left												0.0425×106
		#111	Right	0.425×106	24	not tested								22	128×106
			Left												85.0×106
		#136	Right	5.10×106	36	not tested								no symptoms	5.95×106
			Left												0
		#140	Right	0.298×106	32	not tested								no symptoms	59.5×106
			Left												17.0×106
	*RPR threshold was defined as the lowest tested dilution with detectable signal
