# Supplementary material for: Treponema pallidum subsp. pallidum strains DAL-1 and Philadelphia 1 differ in generation times in vitro as well as during experimental rabbit infection
Source: PLoS One. 2024 May 24;19(5):e0304033. doi: 10.1371/journal.pone.0304033 (PMC11125495; doi:10.1371/journal.pone.0304033)
Supplement: S2 Table — (XLSX) [file pone.0304033.s002.xlsx]

## Sheet: Experiment I raw data
EXPERIMENT I
Inoculation dose															Inoculation dose
		qPCR results of TPA DAL-1						qPCR results of TPA Philadelphia 1							Expected inoculation ratio based on DFM*		Average copy number per 1 µl (qPCR)		Real inoculation ratio based on qPCR
Expected inoculation ratio		CT-value*	Quantity	Amount of DNA (µl)	Copy number per 1 µl	Average copy number per 1 µl	Standard deviation	CT-value*	Quantity	Amount of DNA (µl)	Copy number per 1 µl	Average copy number per 1 µl	Standard deviation
DAL-1	Phi 1														DAL-1	Phi	DAL-1	Phi 1	DAL-1	Phi
1	0	22.0106	26070.2	5	5214.04	4125.52	946.204	nt	NA	5	NA	NA	NA		1	0	4125.52	NA	1	0
		22.4875	17498.4	5	3499.68			nt	NA	5	NA				0	1	NA	2358.29	0	1
		21.104	18314.2	5	3662.85			nt	NA	5	NA				10	1	1833.23	156.041	11.7484	1
0	1	nt	NA	5	NA	NA	NA	23.5035	7484.41	5	1496.88	2358.29	1339.94		1	1	1459.59	615.339	2.37201	1
		nt	NA	5	NA			23.3684	8379.65	5	1675.93				0.1	1	90.7322	888.774	0.102087	1
		nt	NA	5	NA			21.0179	19510.3	5	3902.07				* Dark field microscopy
10	1	23.6307	6729.86	5	1345.97	1833.23	578.469	26.6263	550.166	5	110.033	156.041	114.966
		22.9032	12362.7	5	2472.54			27.147	356.026	5	71.2052
		22.164	8405.9	5	1681.18			24.5706	1434.43	5	286.886
1	1	23.147	10082.7	5	2016.54	1459.59	737.039	24.4556	3377.04	5	675.408	615.339	87.1516
		23.3246	8692.06	5	1738.41			24.4919	3276.14	5	655.227
		23.5133	3119.09	5	623.818			23.7732	2576.91	5	515.381				Notes
0.1	1	26.8945	439.683	5	87.9365	90.7322	3.97482	24.0936	4570.44	5	914.089	888.774	178.577		NA not applicable
		26.7985	476.412	5	95.2824			24.4147	3494.45	5	698.89				nt not determined
		26.164	444.889	5	88.9777			22.8003	5266.71	5	1053.34				* CT-values are not replicates from the same plate. They originated from several qPCR runs with freshly prepared standard for calculation of DNA copies.
Left testis
		qPCR results of TPA DAL-1						qPCR results of TPA Philadelphia 1
Expected inoculation ratio		CT-value*	Quantity	Amount of DNA (µl)	Copy number per 1 µl	Average copy number per 1 µl	Standard deviation	CT-value*	Quantity	Amount of DNA (µl)	Copy number per 1 µl	Average copy number per 1 µl	Standard deviation
DAL-1	Phi 1
1	0	20.7997	38758.5	1	38758.5	30243.5	8646.64	nt	NA	1	NA	NA	NA
		19.4663	61002.1	2	30501			nt	NA	2	NA
		21.4246	21471	1	21471			nt	NA	1	NA
0	1	nt	NA	NA	NA	NA	NA	21.7443	19011.3	1	19011.3	9726.27	8160.43
		nt	NA	NA	NA			21.5759	12948.5	2	6474.27
		nt	NA	NA	NA			23.8249	3693.23	1	3693.23
10	1	21.4083	24493.7	1	24493.7	32627.1	9654.12	31.8756	9.14537	1	9.14537	8.6613	2.8087
		19.1749	75568.9	2	37784.4			30.6738	16.1897	2	8.09483
		21.6722	17905.6	1	17905.6			32.7019	5.49998	1	5.49998
		18.7646	194292	5	38858.4			30.2839	68.2292	5	13.6458
		18.3842	217289	5	43457.8			30.2444	44.5823	5	8.91647
		17.6628	166313	5	33262.7			29.9946	33.3264	5	6.66529
1	1	19.8849	77258.3	1	77258.3	56875.3	28521.8	27.8173	195.076	1	195.076	246.357	144.148
		18.7133	106079	2	53039.7			28.0191	113.846	2	56.9228
		18.4464	207822	5	41564.4			24.9959	1910.48	5	382.096
		17.6576	278194	5	55638.8			25.9198	985.994	5	197.199
		-	-	-	-			24.8029	2002.47	5	400.493
0.1	1	28.99	80.5676	1	80.5676	68.5801	9.08537	31.9355	8.7416	1	8.7416	8.77634	6.38559
		27.7916	134.556	2	67.2779			31.8156	6.99713	2	3.49857
		26.8493	292.431	5	58.4862			29.142	98.1656	5	19.6331
		28.9621	339.945	5	67.989			30.4103	25.0118	5	5.00236
		-	-	-	-			32.2532	35.0302	5	7.00605
Right testis
		qPCR results of TPA DAL-1						qPCR results of TPA Philadelphia 1
Expected inoculation ratio		CT-value*	Quantity	Amount of DNA (µl)	Copy number per 1 µl	Average copy number per 1 µl	Standard deviation	CT-value*	Quantity	Amount of DNA (µl)	Copy number per 1 µl	Average copy number per 1 µl	Standard deviation
DAL-1	Phi 1
1	0	20.4829	49213.8	1	49213.8	40264.7	13212.1	nt	NA	1	NA	NA	NA
		18.8927	92981.1	2	46490.6			nt	NA	2	NA
		21.2122	25089.9	1	25089.9			nt	NA	1	NA
0	1	nt	NA	1	NA	NA	NA	26.6134	483.578	1	483.578	379.629	92.209
		nt	NA	2	NA			25.5564	695.231	2	347.615
		nt	NA	1	NA			27.2139	307.693	1	307.693
10	1	21.3638	25328.8	1	25328.8	26603.5	9515.82	31.6532	10.8148	1	10.8148	10.831	3.78374
		19.9484	42809.6	2	21404.8			30.8308	14.4261	2	7.21305
		22.0058	14020.4	1	14020.4			32.3565	7.08496	1	7.08496
		18.5172	197550	5	39509.9			29.8449	59.3431	5	11.8686
		17.5477	180071	5	36014.1			28.6039	87.0665	5	17.4133
		18.9155	116714	5	23342.8			30.0637	52.9558	5	10.5912
1	1	24.7022	2357.65	5	471.53	233.943	226.761	33.0649	5.91744	5	1.18349	1.29001	0.664437
		27.3257	1052.31	5	210.462			34.0678	10.0064	5	2.00127
		29.1276	99.1811	5	19.8362			33.8281	3.42634	5	0.685267
0.1	1	19.512	58991	2	29495.5	27740.4	9696.33	23.7459	2629.16	2	1314.58	1930.1	1159.31
		21.8544	15665.9	1	15665.9			26.105	693.839	1	693.839
		17.4241	196111	5	39222.2			21.9799	16556.8	5	3311.37
		16.9839	265780	10	26578			21.1388	15084.5	5	3016.89
		-	-	-	-			21.3388	13138.3	10	1313.83

## Sheet: Experiment I - analysis
				Average copy number per 1 µl										Inoculation dose: DFM vs. qPCR quantification
Expected inoculation ratio based on DFM*		Inoculation (Average copy number per 1 µl)		Left testis				Right testis						Expected inoculation ratio based on DFM*		Average copy number per 1 µl (qPCR)		Real inoculation ratio based on qPCR
				DAL-1		Phi 1		DAL-1		Phi 1
DAL-1	Phi 1	DAL-1	Phi 1	Average	SD	Average	SD	Average	SD	Average	SD			DAL-1	Phi 1	DAL-1	Phi 1	DAL-1	Phi 1
1	0	4125.52	NA	30243.5	8646.64			40264.7	13212.1					1	0	4125.52	NA	1	0
0	1	NA	2358.29			9726.27	8160.43			379.629	92.209			0	1	NA	2358.29	0	1
10	1	1833.23	156.041	32627.1	9654.12	8.6613	2.8087	26603.5	9515.82	10.831	3.78374			10	1	1833.23	156.041	11.7484	1
1	1	1459.59	615.339	56875.3	28521.8	246.357	144.148	233.943	226.761	1.29001	0.664437			1	1	1459.59	615.339	2.37201	1
0.1	1	90.7322	888.774	68.5801	9.08537	8.77634	6.38559	27740.4	9696.33	1930.1	1159.31			0.1	1	90.7322	888.774	0.102087	1
														* Dark field microscopy
				Multiplication (Fold increase per testis)*
Expected inoculation ratio based on DFM*				Left testis				Right testis
				DAL-1		Phi 1		DAL-1		Phi 1
DAL-1	Phi 1
1	0			73.3083				97.5991
0	1					41.2428				1.60976
10	1			177.976		0.555064		145.118		0.69411
1	1			389.666		4.00361		1.6028		0.0209642
0.1	1			7.55852		0.0987466		3057.39		21.7165
				* inoculation volume: 500µL, collection volume: 5000 µL
				Relative exces (DAL/Phi multiplication ratio)
Expected inoculation ratio based on DFM*				Left testis				Right testis
				DAL-1		Phi 1		DAL-1		Phi 1
DAL-1	Phi 1
1	0
0	1
10	1			320.641				209.071
1	1			97.3287				76.454
0.1	1			76.5446				140.787

## Sheet: Experiment II - raw data
EXPERIMENT II
Inoculation dose																Inoculation dose
		qPCR results of TPA DAL-1						qPCR results of TPA Philadelphia 1								Expected inoculation ratio based on DFM*		Average copy number per 1 µl (qPCR)		Real inoculation ratio based on qPCR
Expected inoculation ratio		CT-value*	Quantity	Amount of DNA (µl)	Copy number per 1 µl	Average copy number per 1 µl	Standard deviation	CT-value*	Quantity	Amount of DNA (µl)	Copy number per 1 µl	Average copy number per 1 µl	Standard deviation
DAL-1	Phi 1															DAL-1	Phi	DAL-1	Phi 1	DAL-1	Phi
1	0	28.6674	99.8904	5	19.9781	18.9484	2.83608	nt	NA	5	NA	NA	NA			1	0	18.9484	NA	1	0
		29.0795	70.7845	5	14.1569			nt	NA	5	NA					0	1	NA	35.5665	0	1
		31.2016	21.5639	1	21.5639			nt	NA	1	NA					1	1	16.6046	10.9157	1.52117	1
		29.4363	40.1891	2	20.0946			nt	NA	2	NA					0.5	1	14.3831	31.2644	0.460049	1
0	1	nt	NA	5	NA	NA	NA	27.49	267.271	5	53.4542	35.5665	15.9106			0.1	1	3.30011	33.4646	0.0986149	1
		nt	NA	5	NA			28.171	151.26	5	30.2521					* Dark field microscopy
		nt	NA	2	NA			29.2529	45.9866	2	22.9933
1	1	28.964	77.9557	5	15.5911	16.6046	10.2279	28.9765	77.145	5	15.429	10.9157	4.43672
		29.7463	40.5379	5	8.10757			29.9235	34.9553	5	6.99106
		30.5126	18.2253	2	9.11265			31.7922	14.0204	1	14.0204
		30.593	33.607	1	33.607			30.8291	14.4445	2	7.22225
0.5	1	28.7434	93.7435	5	18.7487	14.3831	4.86406	28.1159	158.394	5	31.6789	31.2644	18.1571			Notes
		29.6466	44.059	5	8.8118			28.9047	81.918	5	16.3836					NA not applicable
		31.328	19.6664	1	19.6664			29.8755	56.7018	1	56.7018					nt not determined
		30.3452	20.6114	2	10.3057			29.4229	40.5863	2	20.2932					* CT-values are not replicates from the same plate. They originated from several qPCR runs with freshly prepared standard for calculation of DNA copies.
0.1	1	30.9253	15.1299	5	3.02599	3.30011	2.19832	27.552	253.776	5	50.7551	33.4646	17.8763
		31.7335	7.69947	5	1.53989			28.5146	113.504	5	22.7008
		32.7506	6.97129	1	6.97129			30.1515	46.3655	1	46.3655
		32.8277	3.32651	2	1.66326			29.9246	28.0739	2	14.0369
Left testis
		qPCR results of TPA DAL-1						qPCR results of TPA Philadelphia 1
Expected inoculation ratio		CT-value*	Quantity	Amount of DNA (µl)	Copy number per 1 µl	Average copy number per 1 µl	Standard deviation	CT-value*	Quantity	Amount of DNA (µl)	Copy number per 1 µl	Average copy number per 1 µl	Standard deviation
DAL-1	Phi 1
1	0	25.8284	1133.1	1	1133.1	907.636	288.906	nt	NA	1	NA	NA	NA
		24.2724	5039.17	5	1007.83			nt	NA	5	NA
		26.6813	581.97	1	581.97			nt	NA	1	NA
0	1	nt	NA	1	NA	NA	NA	32.1187	10.2293	1	10.2293	9.52595	2.71134
		nt	NA	5	NA			30.3886	63.5573	5	12.7115
		nt	NA	1	NA			32.405	8.96898	1	8.96898
		nt	NA	2	NA			31.0381	12.3881	2	6.19404
1	1	26.9598	485.914	1	485.914	324.802	114.689	nt	NA	1	NA	2.29218	-
		25.9193	1552.27	5	310.455			32.7844	11.4609	5	2.29218
		28.0417	215.869	1	215.869			nt	NA	1	NA
		25.8173	573.944	2	286.972			nt	NA	2	NA
0.5	1	30.518	33.8913	1	33.8913	81.3462	55.0581	33.2899	4.25772	1	4.25772	4.05497	0.453637
		26.8452	800.678	5	160.136			31.8813	21.8594	5	4.37188
		29.5075	74.15	1	74.15			33.682	3.53532	1	3.53532
		28.0123	114.416	2	57.2079			34.1051	NA	2	NA
0.1	1	32.6004	7.13304	1	7.13304	5.20816	2.68563	33.0043	5.27231	1	5.27231	3.68254	2.24827
		31.9643	20.6	5	4.12			32.9117	10.4639	5	2.09277
		32.6226	7.65322	1	7.65322			nt	NA	1	NA
		32.6278	3.85272	2	1.92636			nt	NA	2	NA
Right testis
		qPCR results of TPA DAL-1						qPCR results of TPA Philadelphia 1
Expected inoculation ratio		CT-value*	Quantity	Amount of DNA (µl)	Copy number per 1 µl	Average copy number per 1 µl	Standard deviation	CT-value*	Quantity	Amount of DNA (µl)	Copy number per 1 µl	Average copy number per 1 µl	Standard deviation
DAL-1	Phi 1
1	0	28.3478	171.965	1	171.965	151.046	38.6926	nt	NA	1	NA	NA	NA
		26.8277	810.764	5	162.153			nt	NA	5	NA
		28.3189	176.371	1	176.371			nt	NA	1	NA
		27.3408	187.392	2	93.6958			nt	NA	2	NA
0	1	nt	NA	NA	NA	NA	NA	32.7165	6.53983	1	6.53983	7.34637	1.69132
		nt	NA	NA	NA			32.9094	6.20929	1	6.20929
		nt	NA	NA	NA			30.8271	46.4499	5	9.28999
1	1	29.0874	98.8672	1	98.8672	92.2477	22.4567	nt	NA	1	NA	1.93045	-
		27.2697	591.078	5	118.216			33.0246	9.65223	5	1.93045
		29.2813	87.4386	1	87.4386			nt	NA	1	NA
		27.8497	128.939	2	64.4694			nt	NA	2	NA
0.5	1	28.1971	192.496	1	192.496	131.149	41.9877	nt	NA	1	NA	2.10787	0.489763
		27.2439	602.087	5	120.417			32.6889	12.2709	5	2.45418
		28.9189	113.883	1	113.883			nt	NA	1	NA
		27.2825	195.599	2	97.7993			32.7495	3.52311	2	1.76155
0.1	1	32.6789	6.72632	1	6.72632	13.7105	7.29024	32.5684	7.30595	1	7.30595	7.64299	3.75161
		29.5515	115.641	5	23.1282			31.382	31.2396	5	6.24791
		31.6478	15.5767	1	15.5767			31.9058	12.9058	1	12.9058
		30.4688	18.8215	2	9.41076			31.5956	8.22448	2	4.11224

## Sheet: Experiment II - analysis
				Average copy number per 1 µl										Inoculation dose: DFM vs. qPCR quantification
Expected inoculation ratio based on DFM*		Inoculation (Average copy number per 1 µl)		Left testis				Right testis						Expected inoculation ratio based on DFM*		Average copy number per 1 µl (qPCR)		Real inoculation ratio based on qPCR
				DAL-1		Phi 1		DAL-1		Phi 1
DAL-1	Phi 1	DAL-1	Phi 1	Average	SD	Average	SD	Average	SD	Average	SD			DAL-1	Phi 1	DAL-1	Phi 1	DAL-1	Phi 1
1	0	18.9484	NA	907.636	288.906			151.046	38.6926					1	0	18.9484	NA	1	0
0	1	NA	35.5665			9.52595	2.71134			7.34637	1.69132			0	1	NA	35.5665	0	1
1	1	16.6046	10.9157	324.802	114.689	2.29218		92.2477	22.4567	1.93045				1	1	16.6046	10.9157	1.52117	1
0.5	1	14.3831	31.2644	81.3462	55.0581	4.05497	0.453637	131.149	41.9877	2.10787	0.489763			0.5	1	14.3831	31.2644	0.460049	1
0.1	1	3.30011	33.4646	5.20816	2.68563	3.68254	2.24827	13.7105	7.29024	7.64299	3.75161			0.1	1	3.30011	33.4646	0.0986149	1
														* Dark field microscopy
				Multiplication (Fold increase per testis)*
Expected inoculation ratio based on DFM*		Inoculation (Average copy number per 1 µl)		Left testis				Right testis
				DAL-1		Phi 1		DAL-1		Phi 1
DAL-1	Phi 1	DAL-1	Phi 1
1	0			287.403				47.8287
0	1					1.60701				1.23932
1	1			117.366		1.25994		33.3333		1.0611
0.5	1			33.934		0.778197		54.7094		0.404525
0.1	1			9.46907		0.660257		24.9274		1.37034
				* inoculation volume: 500µL, collection volume: 3000 µL
				Relative exces (DAL/Phi multiplication ratio)
Expected inoculation ratio based on DFM*		Inoculation (Average copy number per 1 µl)		Left testis				Right testis
				DAL-1		Phi 1		DAL-1		Phi 1
DAL-1	Phi 1	DAL-1	Phi 1
1	0
0	1
1	1			93.152				31.4138
0.5	1			43.6059				135.244
0.1	1			14.3415				18.1906
