# Supplementary material for: Treponema pallidum subsp. pallidum strains DAL-1 and Philadelphia 1 differ in generation times in vitro as well as during experimental rabbit infection
Source: PLoS One. 2024 May 24;19(5):e0304033. doi: 10.1371/journal.pone.0304033 (PMC11125495; doi:10.1371/journal.pone.0304033)
Supplement: S3 Table — (XLSX) [file pone.0304033.s003.xlsx]

## Sheet: List1
Assesment of possible cross-reactivity of DAL-1 and Phi 1 qPCR detection					Comparison of TP0136 and TP0105 qPCR detection
Sample/template	Cq value*					TP0136 detection (copies per µL)**			TP0105 detection (copies per µL)**	TP0136/TP0105 detection ratio
	DAL-1 detection**	Phi 1 detection**				DAL-1	Phi 1	∑ DAL-1 and Phi1	both TPA
Phi-1 DNA	not detected	25.738			Phi-1	not deteced	9760.05	9760.05	8132.77	1.20009
DAL-1 DNA	24.367	not detected			DAL-1	38321	not detected	38321	42679.4	0.897879
Phi-1 DNA and DAL-1 DNA	24.278	26.0675			Phi-1 and DAL-1	35741.3	7133.09	42874.4	57826.3	0.741435
*Cq-quantitation cycle (Ct-value)
**average value of two technical replicates
