# Supplementary material for: Treponema pallidum subsp. pallidum strains DAL-1 and Philadelphia 1 differ in generation times in vitro as well as during experimental rabbit infection
Source: PLoS One. 2024 May 24;19(5):e0304033. doi: 10.1371/journal.pone.0304033 (PMC11125495; doi:10.1371/journal.pone.0304033)
Supplement: S4 Table — (XLSX) [file pone.0304033.s004.xlsx]

## Sheet: in vitro cultivation
Experiment 6 (12-01-2023)																	In vitro co-cultivation of DAL-1 and Philadelphia 1 (14 days; 2 subcultures)
DFM		Sf1EP (P45)						qPCR		Sf1EP (P45)							Sample	copies per 1 µL of culture		DAL-1/Phi-1 ratio	Mean	SEM
	Well	D0 (inoculum)	D7 (TP/well)	Fold increase	Generations				Well	D0 (inoculum)	D7 (TP/well)	Fold increase	Generations					DAL-1 detection	Phi 1 detection
DAL-1 (LV188)	A	250000	3.468e+06	13.872	3.7941	3.73957		DAL-1 (LV188)	A	87649.1	1529372	17.4488	4.12506	4.01988			Phi-1DAL-1_D0_A	1851.64	3407.62	0.5434	0.544364	0.02053
	B		2924000	11.696	3.54794				B		1532396	17.4833	4.12791				Phi-1DAL-1_D0_B	1396.03	2741.29	0.5093
	C		3.468e+06	13.872	3.7941				C		1299928	14.831	3.89055				Phi-1DAL-1_D0_C	2069.22	3565.22	0.580391
	D		3536000	14.144	3.82212				D		1341528	15.3057	3.93599				Phi-1DAL-1_D7_wellA	2115.58	2789.68	0.7584	0.919213	0.05847
Philadelphia 1 (LV189)	A	250000	1700000	6.8	2.76553	2.55928		Philadelphia 1 (LV189)	A	69058.6	387144	5.60602	2.48698	2.29778			Phi-1DAL-1_D7_wellB	3882.11	3367.04	1.15297
	B		1.904e+06	7.616	2.92903				B		361692	5.23746	2.38887				Phi-1DAL-1_D7_wellC	1895.45	1956.48	0.9688
	C		1020000	4.08	2.02857				C		330748	4.78938	2.25984				Phi-1DAL-1_D7_wellD	3991.45	5013.09	0.796206
	D		1428000	5.712	2.514				D		287056	4.1567	2.05544				Phi-1DAL-1_D7_wellE	4355.53	4505.56	0.966701
																	Phi-1DAL-1_D7_wellF	3162.78	3626.23	0.872194
																	Phi-1DAL-1_D14_wellA	6293.02	5093.22	1.2356	1.24981	0.08453
Experiment 7 (19-01-2023)																	Phi-1DAL-1_D14_wellB	6317.8	3971.88	1.5906
DFM		Sf1EP (P46)						qPCR		Sf1EP (P46)							Phi-1DAL-1_D14_wellC	7670.03	6192.95	1.2385
	Well	D0 (inoculum)	D7 (TP/well)	Fold increase	Generations				Well	D0 (inoculum)	D7 (TP/well)	Fold increase	Generations				Phi-1DAL-1_D14_wellD	7019.88	5689.66	1.2338
DAL-1 (LV188)	A	250000	4896000	19.584	4.2916	4.26847		DAL-1 (LV188)	A	55771.8	1503496	26.958	4.75264	4.64162			Phi-1DAL-1_D14_wellE	9014.5	7138.98	1.26272
	B		5304000	21.216	4.40708				B		1474556	26.4391	4.7246				Phi-1DAL-1_D14_wellF	9012.94	9612.31	0.937646
	C		4624000	18.496	4.20914				C		1303496	23.3719	4.54671
	D		4488000	17.952	4.16607				D		1299732	23.3044	4.54253
Philadelphia 1 (LV189)	A	250000	2448000	9.792	3.2916	3.09315		Philadelphia 1 (LV189)	A	56717.8	426156	7.51363	2.90951	2.91021			Timepoint	copies per 1 microliters of culture
	B		1972000	7.888	2.97966				B		449792	7.93036	2.98739					DAL-1/Phi-1 ratio	excess of DAL-1 multiplication
	C		2176000	8.704	3.12168				C		449660	7.92803	2.98696				Day 0	0.544364
	D		1972000	7.888	2.97966				D		383400	6.75979	2.75698				Day 7	0.919213	1.6886
																	Day 14	1.24981	2.29591	1.35965
Experiment 8 (09-02-2023)
DFM		Sf1EP (P48)						qPCR		Sf1EP (P48)
	Well	D0 (inoculum)	D7 (TP/well)	Fold increase	Generations				Well	D0 (inoculum)	D7 (TP/well)	Fold increase	Generations
DAL-1 (LV188)	A	250000	5032000	20.128	4.33113	4.27968		DAL-1 (LV188)	A	64562.4	1.3051e+06	20.2146	4.33732	4.47193
	B		4556000	18.224	4.18777				B		1.37083e+06	21.2327	4.40822
	C		4692000	18.768	4.2302				C		1.34225e+06	20.79	4.37782
	D		5168000	20.672	4.36961				D		1.75468e+06	27.1781	4.76437
Philadelphia 1 (LV189)	A	250000	2720000	10.88	3.44361	3.26834		Philadelphia 1 (LV189)	A	54607.3	449520	8.23188	3.04122	2.89919
	B		2516000	10.064	3.33113				B		402822	7.37671	2.88298
	C		1.904e+06	7.616	2.92903				C		406626	7.44638	2.89654
	D		2584000	10.336	3.36961				D		374039	6.84963	2.77603
Experiment 9 (16-02-2023)
DFM		Sf1EP (P49)						qPCR		Sf1EP (P49)
	Well	D0 (inoculum)	D7 (TP/well)	Fold increase	Generations				Well	D0 (inoculum)	D7 (TP/well)	Fold increase	Generations
DAL-1 (LV188)	A	250000	2244000	8.976	3.16607	3.05278		DAL-1 (LV188)	A	55043.9	1.32396e+06	24.0528	4.58813	3.67464
	B		2380000	9.52	3.25096				B		603012	10.9551	3.45353
	C		1700000	6.8	2.76553				C		648638	11.784	3.55876
	D		2040000	8.16	3.02857				D		471354	8.56324	3.09816
Philadelphia 1 (LV189)	A	250000	1972000	7.888	2.97966	3.3435		Philadelphia 1 (LV189)	A	80616.4	798910	9.91001	3.30889	2.93387
	B		2720000	10.88	3.44361				B		479765	5.95121	2.57318
	C		2.992e+06	11.968	3.58111				C		727227	9.02083	3.17326
	D		2584000	10.336	3.36961				D		516692	6.40926	2.68016
